# Supplementary material for: Lactiplantibacillus argentoratensis and Candida tropicalis Isolated from the Gastrointestinal Tract of Fish Exhibited Inhibitory Effects against Pathogenic Bacteria of Nile Tilapia
Source: Vet Sci. 2023 Feb 7;10(2):129. doi: 10.3390/vetsci10020129 (PMC9958883; doi:10.3390/vetsci10020129)
Supplement: Supplementary file 1 [file vetsci-10-00129-s001.zip]

Archive with 10 entries (10 files):
- Figure S1.pdf
- Supplemental Table S1.xlsx
- Supplemental Table S2.xlsx
- Supplemental Table S3.xlsx
- Supplemental Table S4.xlsx
- Supplemental Table S5.xlsx
- Supplemental Table S6.xlsx
- Supplemental Table S7.xlsx
- Supplemental Table S8.xlsx
- Supplemental Table S9.pdf
