# Supplementary material for: Lactiplantibacillus argentoratensis and Candida tropicalis Isolated from the Gastrointestinal Tract of Fish Exhibited Inhibitory Effects against Pathogenic Bacteria of Nile Tilapia
Source: Vet Sci. 2023 Feb 7;10(2):129. doi: 10.3390/vetsci10020129 (PMC9958883; doi:10.3390/vetsci10020129)
Supplement: Supplementary file 1 [file vetsci-10-00129-s001.zip › Supplemental Table S1.xlsx]

## Sheet: Sheet1
Supplemental table S1: OD640 of some probiotic isolates in bile salt tolerance test
Isolates		OD640
		Control group								Teasted group
		6 h				24 h				6 h				24 h
		1	2	3	Mean	1	2	3	Mean	1	2	3	Mean	1	2	3	Mean
Bacteria	CS1/3	1.875	1.851	1.863	1.863	3.29	3.17	3.22	3.22667	0.39	0.386	0.389	0.388333	1.545	1.298	1.423	1.422
	CE1/1	1.485	1.53	1.506	1.507	2.976	3.012	2.981	2.98967	0.451	0.453	0.453	0.452333	1.34	1.43	1.385	1.385
	AT8/5	1.2	1.175	1.19	1.18833	1.88	1.92	1.89	1.89667	0.434	0.345	0.396	0.391667	0.75	0.58	0.667	0.665667
Yeast	YCS1/1	0.372	0.371	0.426	0.389667	2.904	2.88	2.892	2.892	0.221	0.235	0.177	0.211	5.676	5.496	5.472	5.548
	YCS1/2	0.439	0.478	0.384	0.433667	3.684	2.916	2.844	3.148	0.195	0.256	0.16	0.203667	4.674	4.704	4.644	4.674
	YCS1/3	0.388	0.419	0.367	0.391333	2.916	2.652	2.64	2.736	0.309	0.394	0.384	0.362333	6.384	6.024	6.204	6.204
	YON3/4	1.165	1.41	1.135	1.23667	4.452	4.452	4.452	4.452	0.865	0.87	0.93	0.888333	5.352	5.07	4.788	5.07
	YAT1/6	0.715	0.675	0.74	0.71	6.264	6.276	6.216	6.252	0.302	0.347	0.385	0.344667	6.756	6.708	6.456	6.64
	YAT8/2	1.12	0.835	0.895	0.95	2.628	2.892	2.724	2.748	0.5	0.372	0.446	0.439333	4.464	4.704	4.584	4.584
	YAT10/8	0.93	0.915	0.94	0.928333	2.028	2.676	2.856	2.52	0.97	0.96	0.845	0.925	4.908	4.404	3.972	4.428
	YAT10/9	1.115	1.11	1.055	1.09333	2.826	2.832	2.82	2.826	1.07	0.985	0.925	0.993333	4.344	4.272	4.404	4.34
