# Supplementary material for: Lactiplantibacillus argentoratensis and Candida tropicalis Isolated from the Gastrointestinal Tract of Fish Exhibited Inhibitory Effects against Pathogenic Bacteria of Nile Tilapia
Source: Vet Sci. 2023 Feb 7;10(2):129. doi: 10.3390/vetsci10020129 (PMC9958883; doi:10.3390/vetsci10020129)
Supplement: Supplementary file 1 [file vetsci-10-00129-s001.zip › Supplemental Table S2.xlsx]

## Sheet: Sheet1
Supplemental table S2: OD640 of some bacterial probiotic isolates in acid tolerance test
Isolates		OD640
		Control group								Teasted group
		6 h				24 h				6 h				24 h
		1	2	3	Mean	1	2	3	Mean	1	2	3	Mean	1	2	3	Mean
Bacteria	CS1/3	1.875	1.851	1.863	1.863	3.29	3.17	3.22	3.22667	0.135	0.127	0.131	0.131	0.098	0.098	0.099	0.0983333
	CE1/1	1.485	1.53	1.506	1.507	2.976	3.012	2.981	2.98967	0.107	0.135	0.165	0.135667	0.152	0.087	0.108	0.115667
	AT8/5	1.2	1.175	1.19	1.18833	1.88	1.92	1.89	1.89667	0.037	0.046	0.05	0.0443333	0.032	0.042	0.05	0.0413333
