# Supplementary material for: Lactiplantibacillus argentoratensis and Candida tropicalis Isolated from the Gastrointestinal Tract of Fish Exhibited Inhibitory Effects against Pathogenic Bacteria of Nile Tilapia
Source: Vet Sci. 2023 Feb 7;10(2):129. doi: 10.3390/vetsci10020129 (PMC9958883; doi:10.3390/vetsci10020129)
Supplement: Supplementary file 1 [file vetsci-10-00129-s001.zip › Supplemental Table S3.xlsx]

## Sheet: Sheet1
Supplemental table S3: Abs590 of some probiotic isolates in adhesion property test
Isolates		Abs590
		1	2	3	Mean
Bacteria	CS1/3	0.207	0.161	0.154	0.174
	CE1/1	0.448	0.559	0.528	0.511667
	AT8/5	0.303	0.456	0.303	0.354
Yeast	YCS1/1	1.309	1.289	1.328	1.30867
	YCS1/3	1.13	1.18	1.155	1.155
	YON3/2	0.287	0.173	0.184	0.214667
