# Supplementary material for: Lactiplantibacillus argentoratensis and Candida tropicalis Isolated from the Gastrointestinal Tract of Fish Exhibited Inhibitory Effects against Pathogenic Bacteria of Nile Tilapia
Source: Vet Sci. 2023 Feb 7;10(2):129. doi: 10.3390/vetsci10020129 (PMC9958883; doi:10.3390/vetsci10020129)
Supplement: Supplementary file 1 [file vetsci-10-00129-s001.zip › Supplemental Table S4.xlsx]

## Sheet: Sheet1
Supplemental table S4: Inhibition zone of selected probiotics against fish pathogenic bacteria
Fish pathogens	Inhibition zone (mm) of bacterial probiotics against fish pathogens
	CS1/3					CE1/1					AT8/5
	1	2	3	Mean	SD	1	2	3	Mean	SD	1	2	3	Mean	SD
A. hydrophila	9	9.5	9.25	9.25	0.25	8.5	8.5	9	8.66667	0.288675	13	14	X	13.5	0.707107
A. sobria	9.5	9.5	9.25	9.41667	0.144338	8.5	9	X	8.75	0.353553	9.5	11.5	10	10.3333	1.04083
A. veronii	0	0	0	0	0	0	0	0	0	0	7	7	7.5	7.16667	0.288675
E. ictaluri	0	0	0	0	0	0	0	0	0	0	16	16	17	16.3333	0.57735
E. tarda	12	12	12.5	12.1667	0.288675	10.5	10.5	10	10.3333	0.288675	13	13	13.5	13.1667	0.288675
S. agalactiae	9.5	9.5	9.25	9.41667	0.144338	8	8.5	8.5	8.33333	0.288675	9	10	10.5	9.83333	0.763763
Note: X = Not determined
Fish pathogens	Inhibition zone (mm) of yeast probiotics against fish pathogens
	YCS1/1					YCS1/3					YON3/2
	1	2	3	Mean	SD	1	2	3	Mean	SD	1	2	3	Mean	SD
A. hydrophila	0	0	0	0	0	0	0	0	0	0	0	0	0	0	0
A. sobria	0	0	0	0	0	0	0	0	0	0	0	0	0	0	0
A. veronii	0	0	0	0	0	0	0	0	0	0	0	0	0	0	0
E. ictaluri	0	0	0	0	0	0	0	0	0	0	7	7.5	7	7.16667	0.288675
E. tarda	0	0	0	0	0	0	0	0	0	0	0	0	0	0	0
S. agalactiae	7	7	7	7	0	7.25	7	7	7.08333	0.144338	7	7	7.75	7.25	0.433013
Fish pathogens	Inhibition zone (mm) of positive and negative control against fish pathogens
	Positive control					Negative control
	1	2	3	Mean	SD	1	2	3	Mean	SD
A. hydrophila	26	26	26	26	0	0	0	0	0	0
A. sobria	28	29	28.5	28.5	0.5	0	0	0	0	0
A. veronii	26	26	26.5	26.1667	0.288675	0	0	0	0	0
E. ictaluri	30	30	30.5	30.1667	0.288675	0	0	0	0	0
E. tarda	32	33	34	33	1	0	0	0	0	0
S. agalactiae	37	35	X	36	1.41421	0	0	0	0	0
Note: X = Not determined
