# Supplementary material for: Lactiplantibacillus argentoratensis and Candida tropicalis Isolated from the Gastrointestinal Tract of Fish Exhibited Inhibitory Effects against Pathogenic Bacteria of Nile Tilapia
Source: Vet Sci. 2023 Feb 7;10(2):129. doi: 10.3390/vetsci10020129 (PMC9958883; doi:10.3390/vetsci10020129)
Supplement: Supplementary file 1 [file vetsci-10-00129-s001.zip › Supplemental Table S5.xlsx]

## Sheet: Sheet1
Supplemental table S5: Inhibition zone of selected bacterial probiotics against fish pathogenic bacteria, as by agar well diffusion methods
Fish pathogens		Inhibition zone (mm) of bacterial probiotics against fish pathogens
		CS1/3				CE1/1						AT8/5
		1	2	3	Mean	SD	1	2	3	Mean	SD	1	2	3	Mean	SD
A. hydrophila	C	7	7	7.5	7.16667	0.288675	9	8.5	8.5	8.66667	0.288675	10	10	11	10.3333	0.57735
	N	0	0	0	0	0	0	0	0	0	0	0	0	0	0	0
A. sobria	C	14	15	16	15	1	13	14	14.5	13.8333	0.763763	11	11	10.5	10.8333	0.288675
	N	0	0	0	0	0	0	0	0	0	0	0	0	0	0	0
A. veronii	C	X	X	X			X	X	X			7	7	7.5	7.16667	0.288675
	N	X	X	X			X	X	X			0	0	0	0	0
E. ictaluri	C	X	X	X			X	X	X			16	16	16	16	0
	N	X	X	X			X	X	X			0	0	0	0	0
E. tarda	C	7.5	7	7	7.16667	0.288675	10.5	10.5	10	10.3333	0.288675	12	11.5	11.5	11.6667	0.288675
	N	0	0	0	0	0	0	0	0	0	0	0	0	0	0	0
S. agalactiae	C	6.5	7	7	6.83333	0.288675	8.5	9	9.5	9	0.5	9.5	10	10	9.83333	0.288675
	N	0	0	0	0	0	0	0	0	0	0	0	0	0	0	0
Note: C = Non-neutralized CFS, N = Neutralized CFS, 0 = No inhibition zone, X = Not determined
