# Supplementary material for: Lactiplantibacillus argentoratensis and Candida tropicalis Isolated from the Gastrointestinal Tract of Fish Exhibited Inhibitory Effects against Pathogenic Bacteria of Nile Tilapia
Source: Vet Sci. 2023 Feb 7;10(2):129. doi: 10.3390/vetsci10020129 (PMC9958883; doi:10.3390/vetsci10020129)
Supplement: Supplementary file 1 [file vetsci-10-00129-s001.zip › Supplemental Table S6.xlsx]

## Sheet: Sheet1
Supplemental table S6: Inhibition zone of selected yeast probiotics against fish pathogenic bacteria, as by agar well diffusion methods
Fish pathogens		Inhibition zone (mm) of yeast probiotics against fish pathogens
		YCS1/1				YCS1/3						YON3/2
		1	2	3	Mean	SD	1	2	3	Mean	SD	1	2	3	Mean	SD
A. hydrophila	C	X	X	X			X	X	X			X	X	X
	N	X	X	X			X	X	X			X	X	X
A. sobria	C	X	X	X			X	X	X			X	X	X
	N	X	X	X			X	X	X			X	X	X
A. veronii	C	X	X	X			X	X	X			X	X	X
	N	X	X	X			X	X	X			X	X	X
E. ictaluri	C	X	X	X			X	X	X			0	0	0	0	0
	N	X	X	X			X	X	X			0	0	0	0	0
E. tarda	C	X	X	X			X	X	X			X	X	X
	N	X	X	X			X	X	X			X	X	X
S. agalactiae	C	0	0	0	0	0	0	0	0	0	0	0	0	0	0	0
	N	0	0	0	0	0	0	0	0	0	0	0	0	0	0	0
Note: C = Non-neutralized CFS, N = Neutralized CFS, 0 = No inhibition zone, X = Not determined
