# Supplementary material for: Lactiplantibacillus argentoratensis and Candida tropicalis Isolated from the Gastrointestinal Tract of Fish Exhibited Inhibitory Effects against Pathogenic Bacteria of Nile Tilapia
Source: Vet Sci. 2023 Feb 7;10(2):129. doi: 10.3390/vetsci10020129 (PMC9958883; doi:10.3390/vetsci10020129)
Supplement: Supplementary file 1 [file vetsci-10-00129-s001.zip › Supplemental Table S7.xlsx]

## Sheet: Sheet1
Supplemental table S7: Viable cell numbers of testing probiotic isolates in simulated GI tract tolerance test
Groups	Time		Viable cell count of bacterial probiotics CS1/3
			1		2		3		Mean	SD
			CFU/ml	log(CFU/ml)	CFU/ml	log(CFU/ml)	CFU/ml	log(CFU/ml)
Tested group	Simulated gastric fluid	0	100000000	8	110000000	8.04139	114000000	8.0569	8.03277	0.029417
		1.5	1000	3	5000	3.69897	3000	3.47712	3.39203	0.35717
		3	0		0		0			0
	Simulated intestinal fluid	5	0		0		0			0
		7	0		0		0			0
Control group	Simulated gastric fluid	0	63000000	7.79934	87000000	7.93952	75000000	7.87506	7.87131	0.0701647
		1.5	60000000	7.77815	75000000	7.87506	33000000	7.51851	7.72391	0.184359
		3	46000000	7.66276	53000000	7.72428	50000000	7.69897	7.69533	0.0309197
	Simulated intestinal fluid	5	64000000	7.80618	76000000	7.88081	35000000	7.54407	7.74369	0.176857
		7	62000000	7.79239	68000000	7.83251	65000000	7.81291	7.8126	0.0200604
Groups	Time		Viable cell count of bacterial probiotics CE1/1
			1		2		3		Mean	SD
			CFU/ml	log(CFU/ml)	CFU/ml	log(CFU/ml)	CFU/ml	log(CFU/ml)
Tested group	Simulated gastric fluid	0	39000000	7.59106	41000000	7.61278	25000000	7.39794	7.53393	0.11827
		1.5	10900	4.03743	11400	4.0569	11000	4.04139	4.04524	0.0102937
		3	0		0		0			0
	Simulated intestinal fluid	5	0		0		0			0
		7	0		0		0			0
Control group	Simulated gastric fluid	0	29000000	7.4624	39000000	7.59106	34000000	7.53148	7.52831	0.0643917
		1.5	26000000	7.41497	31000000	7.49136	29000000	7.4624	7.45624	0.0385642
		3	19600000	7.29226	18800000	7.27416	19000000	7.27875	7.28172	0.0094073
	Simulated intestinal fluid	5	18100000	7.25768	26000000	7.41497	38000000	7.57978	7.41748	0.161067
		7	28700000	7.45788	36400000	7.5611	29000000	7.4624	7.49379	0.0583338
Groups	Time		Viable cell count of bacterial probiotics AT8/5
			1		2		3		Mean	SD
			CFU/ml	log(CFU/ml)	CFU/ml	log(CFU/ml)	CFU/ml	log(CFU/ml)
Tested group	Simulated gastric fluid	0	16100000	7.20683	17500000	7.24304	17000000	7.23045	7.22677	0.0183841
		1.5	10800000	7.03342	12100000	7.08279	11000000	7.04139	7.05253	0.0264998
		3	225000	5.35218	536000	5.72916	230000	5.36173	5.48103	0.214948
	Simulated intestinal fluid	5	340000	5.53148	340000	5.53148	340000	5.53148	5.53148	1.08779e-15
		7	360000	5.5563	270000	5.43136	320000	5.50515	5.49761	0.0628101
Control group	Simulated gastric fluid	0	21900000	7.34044	21700000	7.33646	22000000	7.34242	7.33978	0.00303718
		1.5	29900000	7.47567	26500000	7.42325	28000000	7.44716	7.44869	0.0262463
		3	19900000	7.29885	22000000	7.34242	21000000	7.32222	7.32117	0.0218039
	Simulated intestinal fluid	5	13400000	7.1271	17000000	7.23045	15000000	7.17609	7.17788	0.0516953
		7	16400000	7.21484	18800000	7.27416	34000000	7.53148	7.34016	0.16832
Groups	Time		Viable cell count of yeast probiotics YCS1/1
			1		2		3		Mean	SD
			CFU/ml	log(CFU/ml)	CFU/ml	log(CFU/ml)	CFU/ml	log(CFU/ml)
Tested group	Simulated gastric fluid	0	1590000	6.2014	2060000	6.31387	1800000	6.25527	6.25685	0.0562515
		1.5	1410000	6.14922	1130000	6.05308	1300000	6.11394	6.10541	0.0486346
		3	530000	5.72428	530000	5.72428	530000	5.72428	5.72428	0
	Simulated intestinal fluid	5	4100000	6.61278	5100000	6.70757	4600000	6.66276	6.66104	0.0474166
		7	4600000	6.66276	5500000	6.74036	5100000	6.70757	6.70356	0.0389573
Control group	Simulated gastric fluid	0	5400000	6.73239	7000000	6.8451	3400000	6.53148	6.70299	0.158864
		1.5	1540000	6.18752	2130000	6.32838	1800000	6.25527	6.25706	0.0704464
		3	620000	5.79239	590000	5.77085	610000	5.78533	5.78286	0.0109806
	Simulated intestinal fluid	5	1340000	6.1271	1450000	6.16137	1400000	6.14613	6.14487	0.0171664
		7	910000	5.95904	620000	5.79239	770000	5.88649	5.87931	0.0835567
Groups	Time		Viable cell count of yeast probiotics YCS1/3
			1		2		3		Mean	SD
			CFU/ml	log(CFU/ml)	CFU/ml	log(CFU/ml)	CFU/ml	log(CFU/ml)
Tested group	Simulated gastric fluid	0	4500000	6.65321	4700000	6.6721	4600000	6.66276	6.66269	0.00944286
		1.5	4100000	6.61278	8000000	6.90309	6100000	6.78533	6.76707	0.146012
		3	5000000	6.69897	5900000	6.77085	5500000	6.74036	6.73673	0.0360786
	Simulated intestinal fluid	5	6500000	6.81291	7100000	6.85126	6800000	6.83251	6.83223	0.0191741
		7	1130000	6.05308	9300000	6.96848	7200000	6.85733	6.6263	0.499524
Control group	Simulated gastric fluid	0	3100000	6.49136	3800000	6.57978	3500000	6.54407	6.5384	0.0444822
		1.5	6000000	6.77815	4500000	6.65321	5300000	6.72428	6.71855	0.0626661
		3	2910000	6.46389	3900000	6.59106	3100000	6.49136	6.51544	0.0669176
	Simulated intestinal fluid	5	2600000	6.41497	5000000	6.69897	3800000	6.57978	6.56458	0.142608
		7	2840000	6.45332	3600000	6.5563	2900000	6.4624	6.49067	0.0570179
Groups	Time		Viable cell count of yeast probiotics YON3/2
			1		2		3		Mean	SD
			CFU/ml	log(CFU/ml)	CFU/ml	log(CFU/ml)	CFU/ml	log(CFU/ml)
Tested group	Simulated gastric fluid	0	930000	5.96848	850000	5.92942	890000	5.94939	5.9491	0.0195337
		1.5	64000	4.80618	44000	4.64345	25000	4.39794	4.61586	0.205514
		3	15000	4.17609	18000	4.25527	17000	4.23045	4.2206	0.0404982
	Simulated intestinal fluid	5	1020000	6.0086	1340000	6.1271	1200000	6.07918	6.07163	0.0596122
		7	3100000	6.49136	2640000	6.4216	2700000	6.43136	6.44811	0.0377738
Control group	Simulated gastric fluid	0	9600000	6.98227	1140000	6.0569	1100000	6.04139	6.36019	0.538794
		1.5	254000	5.40483	210000	5.32222	230000	5.36173	5.36293	0.0413203
		3	35000	4.54407	49000	4.6902	42000	4.62325	4.61917	0.0731493
	Simulated intestinal fluid	5	143000	5.15534	174000	5.24055	160000	5.20412	5.2	0.0427556
		7	116000	5.06446	127000	5.1038	120000	5.07918	5.08248	0.0198793
