# Supplementary material for: Lactiplantibacillus argentoratensis and Candida tropicalis Isolated from the Gastrointestinal Tract of Fish Exhibited Inhibitory Effects against Pathogenic Bacteria of Nile Tilapia
Source: Vet Sci. 2023 Feb 7;10(2):129. doi: 10.3390/vetsci10020129 (PMC9958883; doi:10.3390/vetsci10020129)
Supplement: Supplementary file 1 [file vetsci-10-00129-s001.zip › Supplemental Table S8.xlsx]

## Sheet: Sheet1
Supplemental table S8: Survival rate of individual selected probiotics at simulated GI tract for 7 h
Isolates			log (CFU/ml)									Mean	SD
			1			2			3
			0 h	7 h	Survival rate	14 h	21 h	Survival rate	28 h	35 h	Survival rate
Bacteria	CS1/3	Tested	8	0	0	8.04	0	0	8.06	0	0	0	0
		Control	7.8	7.79	99.8718	7.94	7.83	98.6146	7.88	7.81	99.1117	99.1994	0.633163
	CE1/1	Tested	7.59	0	0	7.61	0	0	7.4	0	0	0	0
		Control	7.46	7.46	100	7.59	7.56	99.6047	7.53	7.46	99.0704	99.5584	0.466539
	AT8/5	Tested	7.21	5.43	75.3121	7.24	5.56	76.7956	7.23	5.51	76.2102	76.106	0.747234
		Control	7.34	7.21	98.2289	7.34	7.27	99.0463	7.34	7.53	102.589	99.9546	2.31741
Yeast	YCS1/1	Tested	6.2	6.66	107.419	6.31	6.74	106.815	6.26	6.71	107.188	107.141	0.305195
		Control	6.73	5.89	87.5186	6.85	5.96	87.0073	6.53	5.79	88.6677	87.7312	0.850368
	YCS1/3	Tested	6.65	6.05	90.9774	6.67	6.97	104.498	6.66	6.86	103.003	99.4927	7.41223
		Control	6.49	6.45	99.3837	6.58	6.56	99.696	6.54	6.46	98.7768	99.2855	0.467442
	YON3/2	Tested	5.97	6.49	108.71	5.93	6.42	108.263	5.95	6.43	108.067	108.347	0.329579
		Control	6.98	5.1	73.0659	6.06	5.08	83.8284	6.04	5.06	83.7748	80.223	6.19832
